# Supplementary material for: Targeting Chondroitin Sulfate Reduces Invasiveness of Glioma Cells by Suppressing CD44 and Integrin β1 Expression
Source: Cells. 2021 Dec 20;10(12):3594. doi: 10.3390/cells10123594 (PMC8700349; doi:10.3390/cells10123594)
Supplement: Supplementary file 1 [file cells-10-03594-s001.zip]

Archive with 1 entries (1 files):
- cells-1485324-supplementary.pdf
